# Supplementary material for: Characterisation of a Novel Cell Line (ICR-SS-1) Established from a Patient-Derived Xenograft of Synovial Sarcoma
Source: Cells. 2022 Aug 4;11(15):2418. doi: 10.3390/cells11152418 (PMC9368503; doi:10.3390/cells11152418)
Supplement: Supplementary file 1 [file cells-11-02418-s001.zip]

Archive with 1 entries (1 files):
- cells-1704223-supplementary.pdf
